# Supplementary material for: Unmasking BCL-2 Addiction in Synovial Sarcoma by Overcoming Low NOXA
Source: Cancers (Basel). 2021 May 12;13(10):2310. doi: 10.3390/cancers13102310 (PMC8150384; doi:10.3390/cancers13102310)
Supplement: Supplementary file 1 [file cancers-13-02310-s001.zip]

Archive with 3 entries (3 files):
- cancers-1150036_supplementary material.pdf
- Figure S1.pdf
- Figure S2.pdf
